# Supplementary material for: Intracellular Na+ Modulates Pacemaking Activity in Murine Sinoatrial Node Myocytes: An In Silico Analysis
Source: Int J Mol Sci. 2021 May 26;22(11):5645. doi: 10.3390/ijms22115645 (PMC8198068; doi:10.3390/ijms22115645)
Supplement: Supplementary file 1 [file ijms-22-05645-s001.zip]

Archive with 1 entries (1 files):
- ijms-1209185-supplementary.pdf
